# Supplementary material for: Development of a Versatile Method to Construct Direct Electron Transfer-Type Enzyme Complexes Employing SpyCatcher/SpyTag System
Source: Int J Mol Sci. 2023 Jan 17;24(3):1837. doi: 10.3390/ijms24031837 (PMC9915066; doi:10.3390/ijms24031837)
Supplement: Supplementary file 1 [file ijms-24-01837-s001.zip]

Archive with 1 entries (1 files):
- ijms-2154796-supplementary.pdf
